# Supplementary material for: Changes of faecal bacterial communities and microbial fibrolytic activity in horses aged from 6 to 30 years old
Source: PLoS One. 2024 Jun 3;19(6):e0303029. doi: 10.1371/journal.pone.0303029 (PMC11146703; doi:10.1371/journal.pone.0303029)
Supplement: S1 Table — (XLSX) [file pone.0303029.s003.xlsx]

## Sheet: Feuil1
Age	Sex	Horse type	Body weight (kg)	BCS	Gripping problem	Chewing problem	Incisors wear level	Molars wear level
6	Mare	Coldblood	644	8	No	No	No wear	No wear
7	Gelding	Coldblood	660	8	No	No	Very light wear	Very light wear
7	Gelding	Coldblood	674	8	No	No	No wear	No wear
8	Gelding	Coldblood	658	8	No	No	Light wear	Light wear
8	Gelding	Coldblood	668	8	No	No	Light wear	Light wear
8	Gelding	Coldblood	586	8	No	No	Light wear	Light wear
9	Mare	Coldblood	610	8	No	No	Light wear	Light wear
9	Gelding	Coldblood	650	7	Missing data	Missing data	Missing data	Missing data
9	Mare	Coldblood	668	8	No	No	Light wear	Moderate wear
10	Gelding	Coldblood	626	8	No	No	Light wear	Moderate wear
10	Gelding	Coldblood	584	8	No	No	Light wear	Light wear
10	Mare	Coldblood	584	8	No	No	Light wear	Light wear
11	Gelding	Coldblood	636	8	No	No	Light wear	Light wear
11	Mare	Coldblood	656	8	No	No	No wear	No wear
11	Mare	Coldblood	704	8	No	No	Light wear	Moderate wear
12	Mare	Coldblood	594	8	No	No	Light wear	Light wear
12	Gelding	Coldblood	744	8	No	No	No wear	No wear
12	Gelding	Coldblood	Missing data	8	No	No	Light wear	Moderate wear
12	Gelding	Coldblood	668	8	No	No	Light wear	Moderate wear
13	Mare	Warmblood	642	7	No	No	Light wear	Light wear
14	Mare	Warmblood	Missing data	7	Missing data	Missing data	Missing data	Missing data
15	Mare	Warmblood	790	8	No	No	Moderate wear	Moderate wear
15	Gelding	Warmblood	612	7	No	No	Moderate wear	Moderate wear
16	Gelding	Warmblood	564	7	No	No	Moderate wear	Moderate wear
17	Gelding	Hotblood	439	6	No	No	Very light wear	Very light wear
17	Gelding	Warmblood	618	5	No	No	Significant wear	Moderate wear
17	Gelding	Hotblood	512	8	No	No	Moderate wear	Light wear
17	Gelding	Hotblood	493	7	No	No	Very light wear	Light wear
17	Gelding	Hotblood	437	7	No	No	Very light wear	Very light wear
18	Gelding	Hotblood	430	6	No	No	Moderate wear	Moderate wear
18	Gelding	Hotblood	492	6	No	No	Moderate wear	Moderate wear
18	Gelding	Warmblood	550	6	No	No	Moderate wear	Moderate wear
19	Gelding	Warmblood	692	6	No	No	Moderate wear	Significant wear
19	Mare	Warmblood	390	3	No	Yes	Moderate wear	Significant wear
20	Mare	Warmblood	514	4	No	No	Moderate wear	Moderate wear
20	Gelding	Warmblood	536	6	No	No	Moderate wear	Significant wear
22	Mare	Warmblood	620	7	No	No	Moderate wear	Moderate wear
23	Mare	Warmblood	588	5	No	No	Moderate wear	Moderate wear
24	Gelding	Warmblood	475	5	No	No	Light wear	Light wear
24	Mare	Warmblood	367	3	No	No	Significant wear	Significant wear
24	Gelding	Warmblood	494	4	Yes	Yes	Very significant wear	Significant wear
25	Mare	Warmblood	676	7	No	No	Moderate wear	Moderate wear
25	Gelding	Warmblood	550	3	Yes	No	Very significant wear	Moderate wear
25	Gelding	Warmblood	502	3	No	No	Significant wear	Moderate wear
26	Gelding	Warmblood	556	7	No	No	Very light wear	Very light wear
26	Mare	Warmblood	580	7	No	No	Moderate wear	Moderate wear
27	Gelding	Warmblood	447	4	No	No	Significant wear	Significant wear
28	Gelding	Warmblood	357	2	No	Yes	Moderate wear	Significant wear
28	Gelding	Warmblood	562	6	No	No	Moderate wear	Moderate wear
30	Mare	Warmblood	402	3	No	Yes	Moderate wear	Very significant wear
