# Supplementary material for: Changes of faecal bacterial communities and microbial fibrolytic activity in horses aged from 6 to 30 years old
Source: PLoS One. 2024 Jun 3;19(6):e0303029. doi: 10.1371/journal.pone.0303029 (PMC11146703; doi:10.1371/journal.pone.0303029)
Supplement: S2 Table — (XLSX) [file pone.0303029.s004.xlsx]

## Sheet: Feuil1
	Hay	Concentrate
Digestible energy (kcal/kg)	1950	3140
Dry matter (DM; %)	92.2	89.1
Crude protein (% DM)	5.2	13.7
Neutral detergent fibre (% DM)	70.2	25.2
Acid detergent fibre (% DM)	43.3	14.2
Lignin (% DM)	6.5	3.5
Cellulose (ADF-ADL; % DM)	36.8	10.7
Hemicellulose (NDF-ADF; % DM)	26.9	11
Ash (% DM)	5.4	6.3
Crude fat (% DM)	1.3	3.1
Starch (% DM)	1.8	35
ESC (Simple sugars; % DM)	7.1	9.3
Calcium (% DM)	0.33	0.67
Phosphorus (% DM)	0.17	0.38
