# Supplementary material for: Changes of faecal bacterial communities and microbial fibrolytic activity in horses aged from 6 to 30 years old
Source: PLoS One. 2024 Jun 3;19(6):e0303029. doi: 10.1371/journal.pone.0303029 (PMC11146703; doi:10.1371/journal.pone.0303029)
Supplement: S3 Table — P values in bold indicate that there was a significant correlation with age or a significant difference in LSMeans between age categories. LSMeans: Least square means. SEM: Standard error of the mean. (XLSX) [file pone.0303029.s005.xlsx]

## Sheet: Feuil1
	Correlation with age		LSMeans per category
	r	P	6 to 10 yo	11 to 15 yo	16 to 20 yo	21 to 30 yo	SEM	P
Particles < 0.15mm	0.24	0.097	19.13	19.11	18.65	23.39	1.61	0.086
0.15mm < Particles < 0.5mm	-0.08	0.598	4.57	4.42	4.82	4.32	0.34	0.686
0.5mm < Particles < 2mm	-0.29	0.038	5.79	5.23	6.13	4.09	0.61	0.062
Particles > 2mm	-0.1	0.483	70.51	71.23	70.4	68.2	1.84	0.618
