# Supplementary material for: Changes of faecal bacterial communities and microbial fibrolytic activity in horses aged from 6 to 30 years old
Source: PLoS One. 2024 Jun 3;19(6):e0303029. doi: 10.1371/journal.pone.0303029 (PMC11146703; doi:10.1371/journal.pone.0303029)
Supplement: S4 Table — P values in bold indicate that there was a significant difference in LSMeans between age categories. For each row, LSmeans with different superscripts differ (P < 0.05). LSMeans: Least square means. SEM: Standard error of the mean. (XLSX) [file pone.0303029.s006.xlsx]

## Sheet: Feuil1
	LSMeans per category
	6 to 10 yo	11 to 15 yo	16 to 20 yo	21 to 30 yo	SEM	P
Phyla
Actinobacteriota	0.39	0.43	0.52	0.61	0.07	0.12
Bacteroidota	40.30a,b	40.96a	37.44a,b	35.89b	1.36	0.035
Desulfobacterota	0.51	0.44	0.45	0.26	0.07	0.078
Firmicutes	51.65	51.93	52.84	56.78	1.47	0.061
Genera
Agathobacter	0.90 a,b	1.13 a	0.84 a,b	0.76 b	0.09	0.025
Anaerovorax	0.70 b	0.90 a,b	0.64 b	1.05 a	0.08	0.004
Blautia	0.54 a	0.47 a,b	0.37 a,b	0.30 b	0.07	0.052
Butyrivibrio	0.17 a	0.14 a,b	0.11 a,b	0.06 b	0.02	0.013
Christensenellaceae R-7 group	2.55 b	2.32 b	2.96 a,b	4.17 a	0.36	0.004
Clostridium sensu stricto 1	0.04	0.1	0.07	0.21	0.07	0.365
Coprococcus	0.21	0.26	0.14	0.13	0.04	0.132
Desulfovibrio	0.27 a	0.19 a,b	0.15 b	0.15 b	0.03	0.018
[Eubacterium] ruminantium group	0.61	0.53	0.5	0.28	0.09	0.087
Family XIII AD3011 group	0.18	0.2	0.29	0.29	0.05	0.197
Lachnospiraceae AC2044 group	3.63	3.74	4.77	4.23	0.34	0.081
Lachnospiraceae ND3007 group	0.37 a	0.29 a,b	0.19 b	0.20 b	0.04	0.003
Lachnospiraceae UCG-008	0.62	0.51	0.55	0.43	0.06	0.167
Lachnospiraceae UCG-009	1.92 b	2.00 a,b	2.94 a	2.65 a,b	0.26	0.02
Lachnospiraceae XPB1014 group	1.67	1.84	2.44	2.45	0.27	0.091
NK4A214 group	2.23	2.9	2.64	3.49	0.35	0.088
Oribacterium	0.40 a,b	0.57 a	0.40 a,b	0.37 b	0.05	0.045
Prevotella	5.12 a	4.79 a,b	3.70 a,b	3.18 b	0.72	0.015
Prevotellaceae Ga6A1 group	0.23 a	0.19 a,b	0.12 b	0.08 b	0.03	0.003
Prevotellaceae UCG-003	2.22	2.23	1.94	1.47	0.24	0.102
Rikenellaceae RC9 gut group	3.42 b	4.71 a,b	4.51 a,b	6.22 a	0.56	0.009
Roseburia	0.77 a	0.44 a,b	0.28 b	0.26 b	0.13	0.026
