# Supplementary material for: Changes of faecal bacterial communities and microbial fibrolytic activity in horses aged from 6 to 30 years old
Source: PLoS One. 2024 Jun 3;19(6):e0303029. doi: 10.1371/journal.pone.0303029 (PMC11146703; doi:10.1371/journal.pone.0303029)
Supplement: S5 Table — P values in bold indicate the dominance of the taxa in the age category concerned. LDA: Linear discriminant analysis. (XLSX) [file pone.0303029.s007.xlsx]

## Sheet: Feuil1
Phyla	Order	Classes	Famillies	Genera	LDA	P
6 to 10 yo
Bacteroidota	Bacteroidia	Bacteroidales	Bacteroidales RF16 group		3.56	0.014
Bacteroidota	Bacteroidia	Bacteroidales	Bacteroidales RF16 group	Unknown genus	3.69	0.014
Bacteroidota	Bacteroidia	Bacteroidales	Prevotellaceae	Multi-affiliation	3.64	0.001
Firmicutes	Clostridia	Lachnospirales			4.72	0.013
Firmicutes	Clostridia	Lachnospirales	Lachnospiraceae		4.72	0.013
11 to 15 yo
Bacteroidota					4.36	0.048
Bacteroidota	Bacteroidia				4.36	0.048
Bacteroidota	Bacteroidia	Bacteroidales			4.36	0.048
Bacteroidota	Bacteroidia	Bacteroidales	Bacteroidales BS11 gut group		3.61	0.044
Bacteroidota	Bacteroidia	Bacteroidales	Bacteroidales BS11 gut group	Unknown genus	3.58	0.044
Bacteroidota	Bacteroidia	Bacteroidales	p-251-o5		3.94	0.005
Bacteroidota	Bacteroidia	Bacteroidales	p-251-o5	Unknown genus	3.96	0.005
Bacteroidota	Bacteroidia	Bacteroidales	Prevotellaceae	Prevotellaceae Ga6A1 group	4.05	0.012
Desulfobacterota	Desulfovibrionia	Desulfovibrionales	Desulfovibrionaceae	Mailhella	3.71	0.003
Firmicutes	Clostridia	Lachnospirales	Lachnospiraceae	Lachnospiraceae UCG-003	3.77	0.024
Firmicutes	Clostridia	Lachnospirales	Lachnospiraceae	Oribacterium	3.6	0.008
16 to 20 yo
Bacteroidota	Bacteroidia	Bacteroidales	Muribaculaceae		3.85	0.013
Bacteroidota	Bacteroidia	Bacteroidales	Muribaculaceae	Unknown genus	3.84	0.013
21 to 30 yo
Actinobacteriota	Coriobacteriia	Coriobacteriales	Eggerthellaceae	Enterorhabdus	3.77	0.041
Firmicutes	Clostridia	Oscillospirales	Ruminococcaceae		4.64	0.002
Proteobacteria					4.21	0.009
Proteobacteria	Gammaproteobacteria				4.23	0.006
